# Supplementary material for: A 5′- Regulatory Region and Two Coding Region Polymorphisms Modulate Promoter Activity and Gene Expression of the Growth Suppressor Gene ZBED6 in Cattle
Source: PLoS One. 2013 Nov 6;8(11):e79744. doi: 10.1371/journal.pone.0079744 (PMC3819241; doi:10.1371/journal.pone.0079744)
Supplement: Table S6 — In silico analyses predict the allele-dependent presence of different TFBS in the mutant-type ZBED6 promoter region. (XLS) [file pone.0079744.s006.xls]

## Sheet: Sheet1
Table S6. In silico analyses predict the allele-dependent presence of different TFBS in the mutant-type ZBED6 promoter region.
ID	Transcription factors	Start position	End position	Strand	General Core Promoter Elements	Threshold
1	EGRF	2	18	-	cgccgtgGGGGtggggg	0.84
2	KLFS	2	18	-	cgccgtggggGTGGggg	0.98
3	SAL2	2	12	-	ggggGTGGggg	0.91
4	RREB	3	17	+	cCCCAcccccacggc	0.8
5	ZF02	3	25	+	ccccaCCCCcacggcgcctgctc	0.91
6	EGRF	4	20	-	ggcgccgTGGGggtggg	0.92
7	KLFS	4	20	-	ggcgccgtggGGGTggg	0.89
8	E2FF	11	27	+	ccacgGCGCctgctcct	0.86
9	NRF1	12	28	-	aagGAGCaggcgccgtg	0.78
10	NRF1	13	29	+	acgGCGCctgctccttt	0.78
11	PTF1	15	35	+	ggcgCCTGctcctttcccaac	0.76
12	CEBP	24	38	-	aaggttggGAAAgga	0.94
13	IKRS	24	36	-	ggttGGGAaagga	0.98
14	RBPF	25	37	-	aggtTGGGaaagg	0.94
15	RXRF	28	52	-	tgggGGAGgggaagaaggttgggaa	0.79
16	ETSF	31	51	-	gggggaggGGAAgaaggttgg	0.96
17	ZF35	35	47	-	gaggggAAGAagg	0.96
18	NDPK	36	52	-	tgGGGGaggggaagaag	0.89
19	PURA	36	48	-	ggAGGGgaagaag	0.97
20	MZF1	37	47	-	gaGGGGaagaa	0.99
21	ZF02	37	59	+	ttcttCCCCtcccccacatccgg	0.88
22	SP1F	38	54	-	tgtggGGGAggggaaga	0.88
23	EGRF	39	55	-	atgtggGGGAggggaag	0.88
24	KLFS	39	55	-	atgtgGGGGaggggaag	0.91
25	MAZF	39	51	-	ggggGAGGggaag	0.9
26	ZF02	39	61	+	cttcccctCCCCcacatccggtg	0.93
27	ZF07	40	54	+	ttcccCTCCcccaca	0.92
28	EGRF	41	57	-	ggatgtgGGGGagggga	0.84
29	ZF02	42	64	+	cccctCCCCcacatccggtgttg	0.91
30	EGRF	43	59	-	ccggatgTGGGggaggg	0.92
31	GCMF	44	58	+	cctccCCCAcatccg	0.85
32	ETSF	45	65	-	ccaacaCCGGatgtgggggag	0.92
33	SRFF	45	63	-	aacaccggaTGTGggggag	0.86
34	SRFF	46	64	+	tccccCACAtccggtgttg	0.84
35	DMTF	50	62	-	acaccGGATgtgg	0.82
36	EGRF	55	71	+	tccgGTGTtggcgaaac	0.79
37	IRFF	57	77	+	cggtgttggcGAAActgggat	0.87
38	PRDF	61	79	+	gttggcGAAActgggatcc	0.81
39	ZF04	75	87	-	ctGCTCcaggatc	0.85
40	KLFS	81	97	-	tttccaGGGGctgctcc	0.92
41	STAT	82	100	-	ctgtTTCCaggggctgctc	0.94
42	INSM	84	96	-	ttccaGGGGctgc	0.9
43	FKHD	88	104	+	cccctggAAACagactt	0.93
44	NFAT	90	108	+	cctGGAAacagacttgtta	0.83
45	ZFHX	91	103	-	agtctGTTTccag	0.98
46	HNF1	97	113	+	acagacttGTTAccctc	0.83
47	SPZ1	105	115	-	aGGAGggtaac	0.94
48	ZF07	106	120	+	ttaccCTCCtccaga	0.92
49	EVI1	117	133	+	cagaggagaactGATAc	0.73
50	IRFF	119	139	+	gaggagaactGATActaaatc	0.81
51	O$INRE	122	132	-	taTCAGttctc	0.94
52	HOXC	128	144	-	aaaccGATTtagtatca	0.85
53	HZIP	132	146	+	actaaATCGgtttct	0.83
54	GRHL	133	145	-	gaAACCgatttag	0.86
55	GRHL	134	146	+	taAATCggtttct	0.86
56	DEAF	135	153	+	aaaTCGGtttcttcggggg	0.73
57	ZFHX	136	148	+	aatcgGTTTcttc	0.98
58	ZF02	138	160	-	actctcgCCCCcgaagaaaccga	0.99
59	ZF35	141	153	-	cccccgAAGAaac	0.96
60	EGRF	143	159	+	ttcttcggGGGCgagag	0.88
61	SP1F	146	162	+	ttcgggGGCGagagttt	0.87
62	NFKB	153	167	+	gcgagagtTTCCcta	0.87
63	MYT1	154	166	+	cgagAGTTtccct	0.92
64	E2FF	165	181	-	ggggtccgcTAAActag	0.84
65	HAND	173	193	-	atttacgCAGCaggggtccgc	0.98
66	AP4R	175	191	-	ttacgCAGCaggggtcc	0.85
67	PAX6	176	194	-	gatttACGCagcaggggtc	0.75
68	ZICF	177	191	-	ttacgCAGCaggggt	0.89
69	HOXC	183	199	-	aatccGATTtacgcagc	0.85
70	NKXH	194	212	+	cggatTGAGtgctaggagc	0.97
71	GFI1	206	220	-	taaAATCagctccta	0.86
72	SORY	216	240	-	tagagaggAATGagagtaggtaaaa	0.86
73	ETSF	222	242	-	cctagagaGGAAtgagagtag	0.89
74	O$INRE	226	236	+	tcTCATtcctc	0.94
75	TEAF	226	238	+	tctCATTcctctc	0.9
76	PAX1	228	246	+	tCATTcctctctagggccc	0.65
77	CEBP	259	273	-	gagtttgaGAAAatc	0.94
78	DEAF	278	296	-	aggTCGGtggctttctgtg	0.73
79	GTBX	284	302	-	ggaataaggtcGGTGgctt	0.7
80	SRFF	289	307	-	ataccggAATAaggtcggt	0.66
81	ETSF	290	310	-	aggataccGGAAtaaggtcgg	0.91
82	MEF3	297	309	+	tatTCCGgtatcc	0.89
83	KLFS	306	322	-	cggaaGGGGtgtaggat	0.91
84	ETSF	309	329	-	taaagtacGGAAggggtgtag	0.89
85	KLFS	315	331	-	attaaagtacggaAGGG	0.86
86	LHXF	315	337	+	cccttccgtacttTAATtacact	0.91
87	ARID	316	336	-	gtgtaATTAaagtacggaagg	0.92
88	HOMF	317	335	+	cttccgtacttTAATtaca	0.95
89	CART	318	338	+	ttccgTACTttaattacactt	0.82
90	CART	318	338	-	aagtgTAATtaaagtacggaa	0.97
91	HBOX	318	336	+	ttccgtacTTTAattacac	0.77
92	PLZF	318	332	-	aatTAAAgtacggaa	0.86
93	DLXF	319	337	+	tccgtactttAATTacact	0.91
94	LHXF	319	341	+	tccgtacttTAATtacacttccc	0.84
95	PDX1	319	337	+	tccgtacttTAATtacact	0.84
96	CDXF	320	338	+	ccgtactTTAAttacactt	0.83
97	HOXF	320	338	-	aagtgtaATTAaagtacgg	0.84
98	LHXF	320	342	-	tgggaagtgtAATTaaagtacgg	0.83
99	BRNF	321	339	+	cgtacttTAATtacacttc	0.82
100	HBOX	321	339	-	gaagtgtAATTaaagtacg	0.84
101	HOMF	321	339	+	cgtacttTAATtacacttc	0.97
102	ABDB	322	338	-	aagtgtaaTTAAagtac	0.83
103	BRNF	322	340	-	ggaagtgTAATtaaagtac	0.82
104	HBOX	322	340	+	gtactttAATTacacttcc	0.84
105	HOMF	322	340	-	ggaagtgtAATTaaagtac	0.95
106	NKX1	322	338	-	aagtgtAATTaaagtac	0.87
107	2013-10-01	322	336	+	gtactttaATTAcac	0.85
108	CART	323	343	+	tacttTAATtacacttcccac	0.97
109	HOXF	323	341	+	tactttaATTAcacttccc	0.85
110	NKX6	323	337	+	tactTTAAttacact	0.91
111	PAXH	323	337	-	agtgtAATTaaagta	0.84
112	DLXF	324	342	-	tgggaagtgtAATTaaagt	0.91
113	PAXH	324	338	+	actttAATTacactt	0.84
114	PDX1	324	342	-	tgggaagtgTAATtaaagt	0.84
115	2013-10-01	325	339	-	gaagtgtaATTAaag	0.85
116	ETSF	328	348	-	tgggggtgGGAAgtgtaatta	0.88
117	NDPK	332	348	-	tgGGGGtgggaagtgta	0.89
118	ZF02	333	355	+	acacttCCCAcccccagccctca	0.73
119	RBPF	334	346	-	ggggTGGGaagtg	0.94
120	ZF02	335	357	+	acttcccaCCCCcagccctcagc	0.93
121	KLFS	337	353	-	agggctGGGGgtgggaa	0.92
122	SAL2	337	347	-	ggggGTGGgaa	0.91
123	ZF02	338	360	+	tcccaCCCCcagccctcagcatc	0.91
124	MIZ1	346	356	+	ccagcCCTCag	0.96
125	STEM	349	367	+	gccctcaGCATcggaatca	0.78
126	NRSF	350	380	+	ccctCAGCatcggaatcaagaacaacaggga	0.67
127	KLFS	363	379	+	aatcaagaacaacAGGG	0.86
128	GREF	366	384	-	agtgtccctgtTGTTcttg	0.84
129	ETSF	375	395	-	aggagaacGGAAgtgtccctg	0.86
130	O$MTEN	377	397	-	caaggagAACGgaagtgtccc	0.77
131	MYBL	380	394	-	ggagAACGgaagtgt	0.9
132	CLOX	393	411	-	tttcATCAatcccacaagg	0.81
133	ZF05	394	408	+	cttgtgGGATtgatg	0.84
134	HOXC	396	412	+	tgtgGGATtgatgaaac	0.81
135	LEFF	396	412	-	gtttcaTCAAtcccaca	0.84
136	BRN5	403	425	+	tTGATgaaaccgtaatgaagaac	0.76
137	AARF	404	412	-	gTTTCatca	0.95
138	IRFF	404	424	+	tgatgaaaccGTAAtgaagaa	0.85
139	SIXF	404	418	-	attacgGTTTcatca	0.88
140	ZFHX	405	417	-	ttacgGTTTcatc	0.98
141	LHXF	406	428	+	atgaaaccgTAATgaagaacacc	0.82
142	MYBL	406	420	-	tcattACGGtttcat	0.81
143	OVOL	408	422	+	gaaaccGTAAtgaag	0.8
144	CART	410	430	+	aaccgTAATgaagaacacccc	0.87
145	HOXF	410	428	+	aaccgTAATgaagaacacc	0.82
146	PLAG	411	433	-	taGGGGgtgttcttcattacggt	0.97
147	CREB	412	432	+	ccgtaaTGAAgaacaccccct	0.71
148	GREF	419	437	-	agtttagggggTGTTcttc	0.84
149	GLIF	420	434	+	aagaacaCCCCctaa	0.89
150	KLFS	421	437	-	agtttaGGGGgtgttct	0.92
151	ZF02	422	444	+	gaacaCCCCctaaactcccataa	0.91
152	GCMF	423	437	+	aacacCCCCtaaact	0.83
153	GLIF	423	437	+	aacaCCCCctaaact	0.86
154	SRFF	434	452	-	cgcaccgatTATGggagtt	0.86
155	SRFF	435	453	+	actccCATAatcggtgcgg	0.84
156	HOMF	436	454	-	tccgcacCGATtatgggag	0.84
157	NKXH	437	455	+	tcccaTAATcggtgcggat	0.88
158	FAST	444	460	+	atcggtgcgGATTccta	0.85
159	ETSF	456	476	+	tcctatggGGAAggctcatat	0.96
160	MZF1	460	470	+	atGGGGaaggc	0.99
161	SORY	460	484	-	tgtcaaCAATatgagccttccccat	0.87
162	RXRF	462	486	+	ggggaagGCTCatattgttgacatc	0.79
163	BRAC	465	487	+	gaaggctcatattgttGACAtct	0.89
164	ARID	468	488	+	ggctcATATtgttgacatctt	0.87
165	AP1R	470	490	+	ctcatatTGTTgacatcttcc	0.82
166	FKHD	472	488	-	aagatgtcAACAatatg	0.83
167	CREB	474	494	+	tattgtTGACatcttccagcc	0.83
168	TALE	475	491	-	tggaagatGTCAacaat	0.88
169	NRSF	478	508	-	ggtccaGAACcaagggctggaagatgtcaac	0.71
170	MOKF	481	501	+	gacatcttccagcCCTTggtt	0.74
171	E2FF	482	498	-	caagGGCTggaagatgt	0.81
172	EREF	492	514	-	tctcAAGGtccagaaccaagggc	0.87
173	MOKF	494	514	+	ccttggttctggaCCTTgaga	0.98
174	SF1F	501	515	-	ttctcAAGGtccaga	0.9
175	CARE	512	522	+	agaagGAGGct	0.91
176	HNF1	518	534	-	tatcactaGTTCagcct	0.83
177	MEF2	519	541	+	ggctgaaCTAGtgatagcgatgt	0.84
178	MEF2	520	542	-	aacatcgCTATcactagttcagc	0.84
179	HNF1	521	537	+	ctgaactaGTGAtagcg	0.83
180	GATA	527	539	+	tagtGATAgcgat	0.96
181	HZIP	530	544	-	aaaacATCGctatca	0.83
182	FKHD	533	549	-	cctaaaaAACAtcgcta	1
183	RXRF	533	557	+	tagcGATGttttttagggtaaatgt	0.79
184	SNAP	536	554	-	tttacCCTAaaaaacatcg	0.73
185	PAX6	558	576	-	cttCCCCcagtacctacac	0.83
186	RU49	563	569	-	cAGTAcc	0.98
187	ETSF	564	584	+	gtactgggGGAAggggaggga	0.96
188	ZF02	567	589	-	gttgaTCCCtccccttcccccag	0.88
189	MZF1	568	578	+	tgGGGGaaggg	0.99
190	NR2F	569	593	+	gggggaaggggaggGATCaaccaag	0.77
191	EGRF	571	587	+	gggaagGGGAgggatca	0.88
192	KLFS	571	587	+	gggaaGGGGagggatca	0.91
193	ZF07	572	586	-	gatccCTCCccttcc	0.92
194	MZF1	574	584	+	aaGGGGaggga	0.99
195	NDPK	574	590	+	aaGGGGagggatcaacc	0.89
196	O$XCPE	577	587	+	ggGAGGgatca	0.8
197	LEFF	579	595	+	gagggaTCAAccaagaa	0.84
198	YY1F	592	614	-	tttaaaCCATtctcatgccttct	0.82
199	RXRF	599	623	+	atgagaatGGTTtaaagctagtatt	0.74
200	O$VTBP	601	617	-	agcttTAAAccattctc	0.84
201	IRFF	615	635	-	agcaaaaaatGAAAtactagc	0.87
202	O$INRE	622	632	+	ttTCATttttt	0.94
203	CIZF	624	634	-	gcAAAAaatga	0.97
204	STEM	626	644	-	tatataaGCAGcaaaaaat	0.78
205	O$VTBP	629	645	-	ctaTATAagcagcaaaa	0.82
206	O$VTBP	631	647	-	ctctaTATAagcagcaa	0.9
207	O$PTBP	634	648	-	actcTATAtaagcag	0.9
208	PLZF	640	654	+	ataTAGAgtcaaact	0.87
209	BRAC	642	664	-	gtaactcctAAGTttgactctat	0.66
210	MYT1	646	658	-	cctAAGTttgact	0.88
211	BRAC	647	669	+	gtcaaacttAGGAgttactcgtt	0.66
212	HNF1	659	675	+	aGTTActcgtttataga	0.8
213	HZIP	659	673	+	agttaCTCGtttata	0.83
214	O$VTBP	660	676	-	gtctaTAAAcgagtaac	0.9
215	HOMF	660	678	-	cagtctatAAACgagtaac	0.82
216	CDXF	661	679	+	ttactcgtTTATagactgt	0.91
217	PAX2	665	687	-	gaagctgtacagtctatAAACga	0.78
218	PLZF	669	683	-	ctgTACAgtctataa	0.87
219	P53F	683	707	-	tcagaCATGtttagactggagaagc	0.79
220	P53F	684	708	+	cttctccagtctaaaCATGtctgaa	0.92
221	FKHD	689	705	+	ccagtcTAAAcatgtct	0.89
222	P53F	693	717	-	tgcttggttttcagaCATGtttaga	0.92
223	IRXF	694	706	-	cagaCATGtttag	0.86
224	IRXF	695	707	+	taaaCATGtctga	0.86
225	CLOX	708	726	-	gttaATCCatgcttggttt	0.81
226	HNF1	711	727	-	aGTTAatccatgcttgg	0.8
227	BCDF	713	729	-	agagtTAATccatgctt	0.96
228	HNF6	713	729	-	agagttAATCcatgctt	0.82
229	HNF1	718	734	-	tatcaagaGTTAatcca	0.84
230	PAX6	720	738	+	gattaACTCttgatacaaa	0.76
231	DMRT	724	744	+	aactcttgaTACAaaaaataa	0.79
232	IRFF	738	758	+	aaaataaattGAAAaatcgct	0.87
233	HZIP	748	762	+	gaaaaATCGcttgtg	0.83
234	AP1F	758	770	+	ttgtGAGTaaaat	0.87
235	MYT1	762	774	-	taaAATTttactc	0.75
236	O$VTBP	763	779	-	aacttTAAAattttact	0.89
237	CDXF	772	790	+	ttaaagtTTTActctcaaa	0.84
238	MYT1	772	784	+	ttaAAGTtttact	0.88
239	BARB	785	799	-	aaaaAAAGctttgag	0.88
240	E2FF	804	820	-	tatgGGCAgcaaaaaaa	0.81
241	GCMF	810	824	+	tgctgCCCAtatttt	0.83
242	MEF2	812	834	-	agttcttttaaAAATatgggcag	0.87
243	SNAP	812	830	+	ctgccCATAtttttaaaag	0.73
244	SRFF	812	830	+	ctgcccaTATTtttaaaag	0.66
245	THAP	812	822	-	aatatgGGCAg	0.9
246	O$VTBP	815	831	-	tctttTAAAaatatggg	0.84
247	MEF2	816	838	+	ccatatttTTAAaagaactgtgt	0.77
248	ABDB	818	834	-	agttctttTAAAaatat	0.83
249	DMRT	830	850	+	gaactgtGTTActgttactgt	0.8
250	MYBL	835	849	-	cagtAACAgtaacac	0.88
251	DMRT	836	856	+	tgttactGTTActgttttaga	0.8
252	OVOL	837	851	+	gttactGTTActgtt	0.8
253	FKHD	842	858	-	actctaaAACAgtaaca	1
254	HNF1	842	858	+	tGTTActgttttagagt	0.8
255	O$VTBP	861	877	-	tgctattTGAGcccttt	0.78
256	2013-10-01	867	881	-	aaaatgctATTTgag	0.81
257	HMTB	869	877	-	tgctATTTg	0.9
258	MYBL	877	891	-	cattAACAgcaaaat	0.88
259	SORY	877	901	+	attttgctgttAATGaccagtatgt	0.88
260	LHXF	878	900	+	ttttgctgtTAATgaccagtatg	0.82
261	PDX1	878	896	+	ttttgctgtTAATgaccag	0.74
262	BRN5	879	901	-	acatactggtcATTAacagcaaa	0.83
263	CDXF	879	897	+	tttgctgTTAAtgaccagt	0.83
264	HOXF	879	897	-	actggTCATtaacagcaaa	0.84
265	BRNF	880	898	+	ttgctgtTAATgaccagta	0.83
266	HBOX	880	898	-	tactggtCATTaacagcaa	0.84
267	ABDB	881	897	-	actggtcaTTAAcagca	0.83
268	HBOX	881	899	+	tgctgttAATGaccagtat	0.84
269	HOXF	882	900	+	gctgtTAATgaccagtatg	0.84
270	NKX6	882	896	+	gctgTTAAtgaccag	0.91
271	PDX1	883	901	-	acatactggTCATtaacag	0.84
272	HNF1	884	900	+	tGTTAatgaccagtatg	0.8
273	BRN5	886	908	+	tTAATgaccagtatgtggagtct	0.76
274	DMTF	891	903	+	gaccaGTATgtgg	0.82
275	FAST	894	910	+	cagtaTGTGgagtctga	0.81
276	GFI1	901	915	-	ttaAATCagactcca	0.9
277	PARF	903	919	+	gagtctgatTTAActtt	0.86
278	HOXC	904	920	+	agtctGATTtaactttc	0.85
279	NFAT	906	924	-	tctGGAAagttaaatcaga	0.87
280	HNF1	908	924	-	tctggaaaGTTAaatca	0.84
281	HEAT	909	933	-	aacgtcaattctGGAAagttaaatc	0.84
282	MYT1	909	921	-	ggaaAGTTaaatc	0.92
283	HEAT	910	934	+	atttaactttccAGAAttgacgttt	0.71
284	STAT	911	929	-	tcaattctgGAAAgttaaa	0.87
285	CREB	918	938	+	ttccagaatTGACgttttgag	0.89
286	CREB	921	941	+	cagaatTGACgttttgagtta	0.83
287	ZF03	923	935	+	GAATtgacgtttt	0.9
288	HOXH	927	941	+	TGACgttttgagtta	0.78
289	AP1F	932	944	+	ttttGAGTtatat	0.87
290	ARID	936	956	+	gagttATATtgccaaattgca	0.87
291	CEBP	941	955	-	gcaatttgGCAAtat	0.94
292	BRAC	948	970	-	tcaccacttAGGGctgcaatttg	0.66
293	HMTB	948	956	-	tgcaATTTg	0.9
294	SRFF	953	971	-	ttcaccactTAGGgctgca	0.86
295	HOMF	954	972	+	gcagccctAAGTggtgaat	0.89
296	SRFF	954	972	+	gcagccctaaGTGGtgaat	0.79
297	NKXH	956	974	+	agccctaAGTGgtgaatgt	0.96
298	SORY	969	993	+	gaatgttgAATGatgcactatgttt	0.86
299	NR2F	976	1000	-	taaacaaaaacATAGtgcatcattc	0.78
300	ZF03	976	988	+	GAATgatgcacta	0.9
301	SORY	978	1002	-	tttaaACAAaaacatagtgcatcat	0.93
302	FKHD	983	999	-	aaacaaaAACAtagtgc	1
303	HBOX	989	1007	+	tgtttttgTTTAaatgaaa	0.77
304	FKHD	990	1006	-	ttcatttaAACAaaaac	0.88
305	SORY	994	1018	+	ttgtttaAATGaaatttacggaaaa	0.83
306	PRDF	998	1016	+	ttaaatGAAAtttacggaa	0.81
307	HEAT	1000	1024	-	taattattttccgtaaatTTCAttt	0.76
308	MYT1	1000	1012	-	gtaAATTtcattt	0.75
309	SNAP	1000	1018	-	ttttcCGTAaatttcattt	0.73
310	SORY	1000	1024	+	aaatgaAATTtacggaaaataatta	0.92
311	HEAT	1001	1025	+	aatgaaatttacGGAAaataattaa	0.71
312	ABDB	1003	1019	-	attttccgTAAAtttca	0.88
313	STAT	1003	1021	-	ttatTTTCcgtaaatttca	0.75
314	PARF	1005	1021	-	ttattttccGTAAattt	0.86
315	STAT	1005	1023	+	aaatttacgGAAAataatt	0.87
316	LHXF	1006	1028	+	aatttacggaaaaTAATtaagtt	0.91
317	BRNF	1009	1027	-	acttaaTTATtttccgtaa	0.8
318	CART	1009	1029	-	gaactTAATtattttccgtaa	0.97
319	HBOX	1009	1027	+	ttacggaaaaTAATtaagt	0.85
320	BRN5	1010	1032	+	tacggaaaataATTAagttcata	0.77
321	DLXF	1010	1028	+	tacggaaaatAATTaagtt	0.91
322	LHXF	1010	1032	+	tacggaaaataATTAagttcata	0.87
323	PDX1	1010	1028	+	tacggaaaaTAATtaagtt	0.84
324	HNF1	1011	1027	-	aCTTAattattttccgt	0.8
325	HOXF	1011	1029	-	gaacttAATTattttccgt	0.85
326	LHXF	1011	1033	-	atatgaacTTAAttattttccgt	0.81
327	NKXH	1011	1029	-	gaactTAATtattttccgt	0.88
328	BRNF	1012	1030	+	cggaaaaTAATtaagttca	0.82
329	HBOX	1012	1030	-	tgaacttAATTattttccg	0.84
330	HOMF	1012	1030	+	cggaaaatAATTaagttca	0.89
331	BRNF	1013	1031	-	atgaactTAATtattttcc	0.82
332	HBOX	1013	1031	+	ggaaaatAATTaagttcat	0.86
333	HNF1	1013	1029	+	ggaAAATaattaagttc	0.77
334	HOMF	1013	1031	-	atgaactTAATtattttcc	0.95
335	2013-10-01	1013	1027	+	ggaaaataATTAagt	0.85
336	PIT1	1013	1027	+	ggaaaATAAttaagt	0.81
337	ABDB	1014	1030	+	gaaaataaTTAAgttca	0.83
338	CART	1014	1034	+	gaaaaTAATtaagttcatata	0.97
339	HOXF	1014	1032	+	gaaaatAATTaagttcata	0.85
340	NKX6	1014	1028	+	gaaaaTAATtaagtt	0.84
341	PAXH	1014	1028	-	aacttAATTattttc	0.84
342	DLXF	1015	1033	-	atatgaacttAATTatttt	0.91
343	LHXF	1015	1037	-	ttctatatgaactTAATtatttt	0.91
344	NKX6	1015	1029	-	gaacTTAAttatttt	0.91
345	PAXH	1015	1029	+	aaaatAATTaagttc	0.84
346	PDX1	1015	1033	-	atatgaactTAATtatttt	0.84
347	O$VTBP	1016	1032	+	aaataatTAAGttcata	0.78
348	ARID	1016	1036	+	aaataATTAagttcatataga	0.92
349	BRNF	1016	1034	+	aaataaTTAAgttcatata	0.8
350	2013-10-01	1016	1030	-	tgaacttaATTAttt	0.85
351	PIT1	1016	1030	-	tgaacTTAAttattt	0.81
352	HOMF	1017	1035	-	ctatatgaactTAATtatt	0.95
353	PIT1	1017	1031	+	aataaTTAAgttcat	0.81
354	BRN5	1018	1040	+	aTAATtaagttcatatagaatta	0.76
355	NKXH	1018	1036	+	ataattAAGTtcatataga	0.84
356	LHXF	1022	1044	+	ttaagttcatataGAATtagggg	0.82
357	BRNF	1023	1041	-	ctAATTctatatgaactta	0.86
358	CART	1025	1045	-	tccccTAATtctatatgaact	0.87
359	LHXF	1027	1049	-	aatttcccctAATTctatatgaa	0.83
360	NKXH	1027	1045	-	tccccTAATtctatatgaa	0.88
361	STAF	1027	1057	-	gcaacatcaatttCCCCtaattctatatgaa	0.77
362	HNF6	1028	1044	-	cccctaatTCTAtatga	0.81
363	BCDF	1029	1045	-	tccccTAATtctatatg	0.89
364	HOMF	1029	1047	-	tttcccCTAAttctatatg	0.95
365	SNAP	1029	1047	-	tttccCCTAattctatatg	0.73
366	STAT	1032	1050	-	caatTTCCcctaattctat	0.75
367	STAT	1034	1052	+	agaattaggGGAAattgat	0.87
368	GCMF	1035	1049	-	aatttCCCCtaattc	0.83
369	MZF1	1039	1049	+	taGGGGaaatt	0.99
370	LEFF	1041	1057	-	gcaacaTCAAtttcccc	0.84
371	HNF6	1043	1059	-	tagcaacaTCAAtttcc	0.81
372	XBBF	1050	1068	-	gcctcaggatagCAACatc	0.83
373	AP1R	1055	1075	-	taatGCTGcctcaggatagca	0.82
374	AP1R	1057	1077	+	ctatccTGAGgcagcattaaa	0.81
375	AP2F	1057	1071	+	ctatCCTGaggcagc	0.94
376	AP2F	1057	1071	-	gctgcctcAGGAtag	0.91
377	LHXF	1062	1084	-	tgtatttttTAATgctgcctcag	0.82
378	HOMF	1064	1082	-	tatttttTAATgctgcctc	0.95
379	BRNF	1068	1086	-	tatgtatttttTAATgctg	0.82
380	HOMF	1068	1086	-	tatgtatttttTAATgctg	0.95
381	BRN5	1077	1099	+	aaaataCATAttttaaaagctga	0.74
382	ABDB	1083	1099	-	tcagctttTAAAatatg	0.83
383	BRNF	1083	1101	+	caTATTttaaaagctgaag	0.86
384	BARB	1088	1102	+	tttaAAAGctgaaga	0.88
385	HEAT	1097	1121	-	actaaacctcctTGAAatgtcttca	0.76
386	BCL6	1101	1117	-	aacctccTTGAaatgtc	0.77
387	BCDF	1108	1124	-	aaaaCTAAacctccttg	0.94
388	IRFF	1109	1129	-	caacAAAAactaaacctcctt	0.69
389	HNF1	1115	1131	+	gTTTAgtttttgttgaa	0.8
390	FKHD	1120	1136	-	tctctttcAACAaaaac	0.82
391	IRFF	1125	1145	+	tgttgaaagaGAAAgaacatg	0.85
392	PRDF	1129	1147	+	gaaagaGAAAgaacatgga	0.81
393	GFI1	1145	1159	-	ttaAATCtcaggtcc	0.96
394	O$VTBP	1147	1163	-	tctttTAAAtctcaggt	0.84
395	HOXC	1148	1164	+	cctgaGATTtaaaagac	0.85
396	O$VTBP	1152	1168	+	agattTAAAagacctgg	0.84
397	GRHL	1160	1172	-	gaAACCaggtctt	0.86
398	ATBF	1171	1187	+	tctagctgctACTTatc	0.79
399	NKXH	1172	1190	-	gttgatAAGTagcagctag	0.84
400	XBBF	1175	1193	+	gctgctacttatCAACttt	0.83
401	HNF1	1177	1193	+	tgcTACTtatcaacttt	0.77
402	GATA	1179	1191	-	agttGATAagtag	0.95
403	MYT1	1183	1195	-	ataAAGTtgataa	0.88
404	PDX1	1183	1201	+	ttatcaactTTATtacact	0.74
405	PLZF	1183	1197	-	taaTAAAgttgataa	0.87
406	O$VTBP	1184	1200	-	gtgtaatAAAGttgata	0.78
407	CDXF	1184	1202	+	tatcaactTTATtacactg	0.85
408	LHXF	1184	1206	-	ttcccagtgTAATaaagttgata	0.82
409	SATB	1185	1199	-	tgtAATAaagttgat	0.94
410	ABDB	1187	1203	-	ccagtgtaaTAAAgttg	0.91
411	HOXF	1187	1205	+	caactttATTAcactggga	0.85
412	RBPF	1197	1209	+	acacTGGGaaagt	0.94
413	HOMF	1198	1216	+	cactgggaAAGTgggtctc	0.89
414	RORA	1202	1224	+	gggaaagtggGTCTccgttcttt	0.79
415	MYBL	1210	1224	-	aaagAACGgagaccc	0.9
416	OVOL	1212	1226	+	gtctccGTTCttttt	0.8
417	CIZF	1218	1228	-	agAAAAagaac	0.97
418	BCL6	1220	1236	-	atgtttaTAGAaaaaga	0.77
419	CDXF	1222	1240	-	attcatgtTTATagaaaaa	0.91
420	O$PTBP	1224	1238	+	tttcTATAaacatga	0.88
421	FKHD	1224	1240	+	tttctaTAAAcatgaat	0.89
422	O$VTBP	1225	1241	+	ttctaTAAAcatgaata	0.9
423	SORY	1231	1255	+	aaacatgAATAaattggactatttg	0.83
424	2013-10-01	1232	1246	+	aacatGAATaaattg	0.81
425	PIT1	1233	1247	-	ccaatTTATtcatgt	0.92
426	BRNF	1243	1261	-	tgAATTcaaatagtccaat	0.86
427	2013-10-01	1247	1261	-	tgaATTCaaatagtc	0.8
428	2013-10-01	1248	1262	+	actatttgAATTcag	0.81
429	CHRF	1249	1261	+	ctatTTGAattca	0.92
430	NR2F	1250	1274	+	tatttgaatTCAGaactcaaaaagt	0.79
431	RXRF	1250	1274	-	actttttgaGTTCtgaattcaaata	0.69
432	ETSF	1268	1288	+	aaaaagttGGAAgggatctta	0.77
433	MYT1	1268	1280	+	aaaAAGTtggaag	0.88
434	GATA	1278	1290	+	aagGGATcttaaa	0.91
435	ABDB	1279	1295	+	agggatctTAAAgccct	0.88
436	MIZ1	1288	1298	+	aaagcCCTCta	0.96
437	HOMF	1294	1312	+	ctctatgaAAAAgtttggg	0.82
438	2013-10-01	1295	1309	+	tctATGAaaaagttt	0.78
439	CIZF	1299	1309	+	tgAAAAagttt	0.97
440	HEAT	1299	1323	+	tgaaaaagtttggGAATgttctcca	0.88
441	HOMF	1299	1317	-	acattcccAAACtttttca	0.82
442	MYT1	1301	1313	+	aaaAAGTttggga	0.88
443	CEBP	1303	1317	+	aaagtttgGGAAtgt	0.94
444	RBPF	1305	1317	+	agttTGGGaatgt	0.94
445	IKRS	1306	1318	+	gtttGGGAatgtt	0.98
446	TEAF	1307	1319	-	gaaCATTcccaaa	0.9
447	HEAT	1308	1332	-	tgacagcaatggAGAAcattcccaa	0.95
448	SORY	1308	1332	-	tgacagCAATggagaacattcccaa	0.9
449	TALE	1321	1337	+	ccattgcTGTCattttt	0.95
450	NFAT	1326	1344	-	ttggaGGAAaaatgacagc	0.95
451	O$INRE	1328	1338	+	tgTCATttttc	0.94
452	TCFF	1329	1335	+	GTCAttt	1
453	STAT	1330	1348	-	atttttggaGGAAaaatga	0.87
454	MEF2	1334	1356	+	ttttcctccaaAAATaacctggc	0.87
455	HNF1	1336	1352	-	gGTTAtttttggaggaa	0.8
456	NR2F	1355	1379	+	gcttggaagtcattGGTCcaaaggg	0.77
457	CLOX	1357	1375	-	ttggacCAATgacttccaa	0.94
458	CAAT	1360	1374	-	tggaCCAAtgacttc	0.92
459	PERO	1362	1384	+	agtcattggtccAAAGggaattt	0.83
460	NR2F	1363	1387	+	gtcattggtcCAAAgggaatttgac	0.82
461	HMTB	1377	1385	+	gggaATTTg	0.9
462	NOLF	1382	1404	+	tttgacTCCCcatagaaattgga	0.82
463	PERO	1395	1417	+	agaaattggagaAAAGgtaatgc	0.83
464	EVI1	1403	1419	+	gagaaAAGGtaatgcaa	0.83
465	RXRF	1404	1428	+	agaaaaGGTAatgcaagtagagagg	0.75
466	STEM	1406	1424	-	tctacttGCATtacctttt	0.81
467	PARF	1407	1423	+	aaaggTAATgcaagtag	0.84
468	2013-10-01	1411	1425	+	gtaATGCaagtagag	0.85
469	PAX1	1415	1433	-	cTGTTcctctctacttgca	0.65
470	ETSF	1419	1439	+	agtagagaGGAAcagctgtgt	0.89
471	HAND	1423	1443	-	atatacaCAGCtgttcctctc	0.87
472	HAND	1424	1444	+	agaggaacaGCTGtgtatatg	0.81
473	AP4R	1425	1441	-	atacacAGCTgttcctc	0.92
474	MYOD	1425	1441	+	gaggaACAGctgtgtat	0.92
475	O$VTBP	1429	1445	-	acaTATAcacagctgtt	0.82
476	PAX6	1441	1459	-	agtttACTCctcaaacata	0.76
477	OVOL	1458	1472	-	gaatctGTTAgtgag	0.8
478	MYBL	1460	1474	+	cactAACAgattctg	0.88
479	HEAT	1475	1499	-	ctttttaagtctccaaaaTTCGtac	0.76
480	PAX2	1478	1500	+	cgaattttggagacttaAAAAgg	0.78
481	NKXH	1481	1499	-	ctttttAAGTctccaaaat	0.84
Note: Start position: 1500 nucleotides upstream from the start codon ATG. ID: Consecutive number relative to number of different TFBS in the ZBED6 promoter region.
